# Supplementary material for: A comparison of random forest variable selection methods for regression modeling of continuous outcomes
Source: Brief Bioinform. 2025 Mar 10;26(2):bbaf096. doi: 10.1093/bib/bbaf096 (PMC11891652; doi:10.1093/bib/bbaf096)
Supplement: RVFS_Supplemental_File_1_bbaf096 [file rvfs_supplemental_file_1_bbaf096.zip]

Archive with 1 entries (1 files):
- RVFS_Supplemental_File_1_bbaf096.csv
