# Supplementary material for: A comparison of random forest variable selection methods for regression modeling of continuous outcomes
Source: Brief Bioinform. 2025 Mar 10;26(2):bbaf096. doi: 10.1093/bib/bbaf096 (PMC11891652; doi:10.1093/bib/bbaf096)
Supplement: RVFS_Supplemental_File_1_bbaf096 [file rvfs_supplemental_file_1_bbaf096.zip › RVFS_Supplemental_File_1_bbaf096.csv]

name	source	number.of.features	number.of.instances	number.of.instances.with.missing.values	number.of.missing.values	number.of.numeric.features	number.of.symbolic.features	miss_prop	cv	np_ratio
18ProductivityPrediction	openml	15	1197	506	506	11	4	0.422723475355054	0.237369116390635	85.5
ames	modeldata	73	2930	0	0	34	40	0	0.0339063286363515	40.1369863013699
analcatdata_ncaa	openml	20	120	0	0	4	16	0	2.23511217050749	6.31578947368421
auto_price	openml	16	159	0	0	15	1	0	0.513541418617242	10.6
bank32nh	openml	33	8192	0	0	33	0	0	1.45658530246405	256
benzo32	openml	33	195	0	0	33	0	0	0.407781874252228	6.09375
bodyfat	openml	15	252	0	0	15	0	0	0.436991832590859	18
boston_corrected	openml	21	506	0	0	18	3	0	0.564374126270783	25.3
breastTumor	openml	10	286	9	9	2	8	0.0314685314685315	0.420086589071728	31.7777777777778
car_prices	modeldata	17	804	0	0	18	0	0	0.0415132523269113	47.2941176470588
cars	openml	18	804	0	0	18	0	0	0.463139493980885	47.2941176470588
chatfield_4	openml	13	235	0	0	13	0	0	0.874821376366422	19.5833333333333
chem_proc_yield	modeldata	57	176	24	106	58	0	0.136363636363636	0.0459389155868235	3.08771929824561
Chicago	modeldata	48	5698	0	0	49	0	0	0.481851283082478	118.708333333333
cholesterol	openml	14	303	6	6	7	7	0.0198019801980198	0.209883956967665	23.3076923076923
CPMP-2015-regression	openml	27	2108	0	0	24	2	0	1.35850677178629	81.0769230769231
cps_85_wages	openml	11	534	0	0	4	7	0	0.569488097805726	53.4
cpu_act	openml	22	8192	0	0	22	0	0	0.219151502828671	390.095238095238
cpu_small	openml	13	8192	0	0	13	0	0	0.219151502828671	682.666666666667
crimecommunitynums2	openml	127	1994	0	0	127	0	0	0.57167095679282	15.8253968253968
dataset-autoHorse_fixed	openml	69	201	0	0	69	0	0	0.601725486999444	2.95588235294118
Diabetes(scikit-learn)	openml	11	442	0	0	11	0	0	0.506745802590337	44.2
forest_fires	openml	13	517	0	0	11	0	0	4.95480433720394	43.0833333333333
GeographicalOriginalofMusic	openml	118	1059	0	0	118	0	0	47.4919769992156	9.05128205128205
grid_stability	openml	13	10000	0	0	13	0	0	2.34691164270618	769.230769230769
isolet	openml	614	7797	0	0	614	0	0	0.555544827928162	12.7194127243067
kc1-numeric	openml	95	145	0	0	95	0	0	2.35346999710038	1.54255319148936
kdd_coil_1	openml	12	316	34	56	9	3	0.107594936708861	1.23372164226534	28.7272727272727
libras_move	openml	91	360	0	0	91	0	0	0.540813376901032	4
lowbwt	openml	10	189	0	0	3	7	0	0.247574723805234	21
meats_fat	modeldata	100	215	0	0	101	0	0	0.702241658722586	2.15
Mercedes_Benz_Greener_Manufacturing	openml	360	4209	0	0	1	359	0	0.125950801270209	11.7242339832869
meta	openml	22	528	264	504	20	2	0.5	7.68053112218419	25.1428571428571
MIP-2016-regression	openml	145	1090	0	0	144	1	0	1.92972871484631	7.41496598639456
mtp	openml	203	4450	0	0	203	0	0	0.423790208412071	22.029702970297
mu284	openml	10	284	0	0	10	0	0	0.568927247974962	28.4
pharynx	openml	11	195	2	2	2	9	0.0102564102564103	0.749412329803369	17.7272727272727
plasma_retinol	openml	14	315	0	0	11	3	0	0.346547402711952	24.2307692307692
puma32H	openml	33	8192	0	0	33	0	0	69.2155873596237	256
pumadyn32nh	openml	33	8192	0	0	33	0	0	86.4607161912603	256
pwLinear	openml	11	200	0	0	11	0	0	13.2662469300968	20
Reading_Hydro	openml	27	1000	0	0	27	0	0	0.000695687398033657	35.7142857142857
residential_building	openml	109	372	0	0	109	0	0	0.869291147451977	3.44444444444444
rmftsa_ladata	openml	11	508	0	0	11	0	0	0.341786947841194	50.8
sensory	openml	12	576	0	0	1	11	0	0.0545827415307015	52.3636363636364
stackoverflow	modeldata	20	5594	0	0	19	2	0	0.555844875490845	279.7
stock	openml	10	950	0	0	10	0	0	0.139154118804928	105.555555555556
student_performance_por	openml	31	649	0	0	14	17	0	0.271346693617228	20.28125
tecator	openml	125	240	0	0	125	0	0	0.776264203994966	1.93548387096774
topo_2_1	openml	256	8885	0	0	253	3	0	0.0323601719697059	34.843137254902
treasury	openml	16	1049	0	0	16	0	0	0.448981765356235	69.9333333333333
triazines	openml	61	186	0	0	61	0	0	0.24195380265275	3.1
UCI-student-performance-mat	openml	33	395	0	0	16	0	0	0.439880853510974	12.34375
UCI-student-performance-por	openml	33	649	0	0	16	0	0	0.271346693617228	20.28125
weather_ankara	openml	10	321	0	0	10	0	0	0.306120069924527	35.6666666666667
weather_izmir	openml	10	1461	0	0	10	0	0	0.233730994582156	162.333333333333
wind	openml	15	6574	0	0	15	0	0	0.429364604945777	469.571428571429
wisconsin	openml	33	194	0	0	33	0	0	0.735513662627847	6.0625
yprop_4_1	openml	43	8885	0	0	43	0	0	0.0323601719697059	211.547619047619
